# Supplementary material for: Structural, mechanistic, and physiological insights into phospholipase A-mediated membrane phospholipid degradation in Pseudomonas aeruginosa
Source: eLife. 2022 May 10;11:e72824. doi: 10.7554/eLife.72824 (PMC9132575; doi:10.7554/eLife.72824)
Supplement: Figure 5—source data 3. [file elife-72824-fig5-data3.zip]

Archive with 1 entries (1 files):
- Figure 5c-source data.opj
