# Supplementary material for: Structural, mechanistic, and physiological insights into phospholipase A-mediated membrane phospholipid degradation in Pseudomonas aeruginosa
Source: eLife. 2022 May 10;11:e72824. doi: 10.7554/eLife.72824 (PMC9132575; doi:10.7554/eLife.72824)
Supplement: Source data 1. [file elife-72824-data1.zip]

Archive with 10 entries (10 files):
- Figure 1-source data 1a.tif
- Figure 1-source data 2a.tif
- Figure 1-source data 3a.tif
- Figure 1-source data 4a.tif
- Figure 5-figure supplement 1-source data 1.tif
- Figure 5-source data 1a.tif
- Figure 5-source data 2a.tif
- Figure 5b.pptx
- Figure 6-source data 2a.tif
- Figure 7-figure supplement 2-source data 1.tif
